# Supplementary material for: Guided co-clustering transfer across unpaired and paired single-cell multi-omics data
Source: Bioinformatics. 2025 Dec 1;41(12):btaf639. doi: 10.1093/bioinformatics/btaf639 (PMC12696646; doi:10.1093/bioinformatics/btaf639)
Supplement: btaf639_Supplementary_Data [file btaf639_supplementary_data.zip]

Archive with 13 entries (13 files):
- Ground_truth_ex1.png
- Ground_truth_ex2.png
- Ground_truth_ex3.png
- Ground_truth_ex4.png
- GuidedCoC_ex2.png
- GuidedCoC_ex3.png
- GuidedCoC_ex4.png
- GuidedCoC_Supplementary_Materials.pdf
- HVG_Selection.png
- overview.png
- Seurat5_ex2.png
- Seurat5_ex3.png
- Seurat5_ex4.png
